# Supplementary material for: White-Nose Syndrome Confirmed in Italy: A Preliminary Assessment of Its Occurrence in Bat Species
Source: J Fungi (Basel). 2021 Mar 9;7(3):192. doi: 10.3390/jof7030192 (PMC8000523; doi:10.3390/jof7030192)
Supplement: Supplementary file 1 [file jof-07-00192-s001.zip]

Archive with 1 entries (1 files):
- jof-1087640-supplementary.xlsx
