# Supplementary material for: White-Nose Syndrome Confirmed in Italy: A Preliminary Assessment of Its Occurrence in Bat Species
Source: J Fungi (Basel). 2021 Mar 9;7(3):192. doi: 10.3390/jof7030192 (PMC8000523; doi:10.3390/jof7030192)
Supplement: Supplementary file 1 [file jof-07-00192-s001.zip › jof-1087640-supplementary.xlsx]

## Sheet: ChartDataSheet_
This worksheet contains values required for MegaStat charts.
Boxplot 10/23/2020 17:34.34
2	36.8
2	38.775
3	38.775
3	39.7
1	39.7
3	39.7
3	42
2	42
2	45.4
2	42
1	42
1	38.775
2	38.775
1	29.1
3	29.1
1	33.9375
3	33.9375
1	46.8375
3	46.8375
1	51.675
3	51.675
1.8	61.1
1.8	59.8
1.8	58
1.8	58.3
1.8	60.1
1.8	57.1
1.8	57.1
1.8	63
1.8	60.5
1.8	60.5
1.8	64.2
1.8	61.3
1.8	64.1
1.8	56.7
1.8	57.5
1.8	58.9
Boxplot 10/23/2020 17:35.20
2	36.8
2	38.775
3	38.775
3	39.7
1	39.7
3	39.7
3	42
2	42
2	45.4
2	42
1	42
1	38.775
2	38.775
1	29.1
3	29.1
1	33.9375
3	33.9375
1	46.8375
3	46.8375
1	51.675
3	51.675
1.8	61.1
1.8	59.8
1.8	58
1.8	58.3
1.8	60.1
1.8	57.1
1.8	57.1
1.8	63
1.8	60.5
1.8	60.5
1.8	64.2
1.8	61.3
1.8	64.1
1.8	56.7
1.8	57.5
1.8	58.9
Dotplot 10/23/2020 17:35.20
36.8	1
36.8	2
37	1
37	2
37	3
37.5	1
37.6	1
37.7	1
38	1
38	2
38.1	1
38.2	1
38.3	1
38.3	2
38.4	1
38.4	2
38.4	3
38.5	1
38.5	2
38.6	1
38.6	2
38.6	3
38.6	4
38.7	1
38.8	1
38.8	2
38.8	3
38.9	1
39	1
39.1	1
39.1	2
39.1	3
39.2	1
39.2	2
39.2	3
39.4	1
39.4	2
39.4	3
39.4	4
39.4	5
39.4	6
39.4	7
39.5	1
39.6	1
39.6	2
39.6	3
39.7	1
39.7	2
39.7	3
39.8	1
39.8	2
39.8	3
40	1
40.1	1
40.1	2
40.4	1
40.4	2
40.5	1
40.5	2
40.6	1
40.9	1
41	1
41	2
41.2	1
41.2	2
41.3	1
41.6	1
41.8	1
42	1
42	2
42	3
42	4
42	5
42	6
42.1	1
42.2	1
42.2	2
42.5	1
42.7	1
45.4	1
56.7	1
57.1	1
57.1	2
57.5	1
58	1
58.3	1
58.9	1
59.8	1
60.1	1
60.5	1
60.5	2
61.1	1
61.3	1
63	1
64.1	1
64.2	1
Boxplot 10/23/2020 17:36.37
2	0.152284
2	0.171269
3	0.171269
3	0.19596
1	0.19596
3	0.19596
3	0.217805
2	0.217805
2	0.286207
2	0.217805
1	0.217805
1	0.171269
2	0.171269
1	0.0316616
3	0.0316616
1	0.101466
3	0.101466
1	0.287609
3	0.287609
1	0.357413
3	0.357413
1.8	0.400982
1.8	0.35786
1.8	0.35163
1.8	0.326123
1.8	0.316988
1.8	0.378284
1.8	0.407937
1.8	0.406612
1.8	0.391736
1.8	0.373832
1.8	0.420881
1.8	0.425897
1.8	0.386243
1.8	0.433043
1.8	0.397284
Boxplot 10/23/2020 17:38.23
2	0.213942
2	0.215827
3	0.215827
3	0.22069
1	0.22069
3	0.22069
3	0.227488
2	0.227488
2	0.233645
2	0.227488
1	0.227488
1	0.215827
2	0.215827
1	0.180845
3	0.180845
1	0.198336
3	0.198336
1	0.244979
3	0.244979
1	0.262471
3	0.262471
1.8	0.184019
Boxplot 10/23/2020 17:39.51
2	0.152284
2	0.167763
3	0.167763
3	0.180412
1	0.180412
3	0.180412
3	0.204258
2	0.204258
2	0.230952
2	0.204258
1	0.204258
1	0.167763
2	0.167763
1	0.0582798
3	0.0582798
1	0.113021
3	0.113021
1	0.258999
3	0.258999
1	0.313741
3	0.313741
1.8	0.420881
1.8	0.425897
1.8	0.386243
1.8	0.433043
1.8	0.27533
1.8	0.397284
Boxplot 10/23/2020 17:41.35
2	0.152284
2	0.173182
3	0.173182
3	0.198565
1	0.198565
3	0.198565
3	0.301597
2	0.301597
2	0.450262
2	0.301597
1	0.301597
1	0.173182
2	0.173182
1	-0.212063
3	-0.212063
1	-0.0194402
3	-0.0194402
1	0.49422
3	0.49422
1	0.686842
3	0.686842
Boxplot 10/23/2020 17:42.35
2	0.152284
2	0.174103
3	0.174103
3	0.203217
1	0.203217
3	0.203217
3	0.31022
2	0.31022
2	0.450262
2	0.31022
1	0.31022
1	0.174103
2	0.174103
1	-0.23425
3	-0.23425
1	-0.0300734
3	-0.0300734
1	0.514397
3	0.514397
1	0.718573
3	0.718573
Boxplot 10/23/2020 17:43.31
2	0.114667
2	0.120944
3	0.120944
3	0.126162
1	0.126162
3	0.126162
3	0.129408
2	0.129408
2	0.129771
2	0.129408
1	0.129408
1	0.120944
2	0.120944
1	0.0955513
3	0.0955513
1	0.108248
3	0.108248
1	0.142105
3	0.142105
1	0.154801
3	0.154801
Boxplot 10/23/2020 17:44.53
2	0.161616
2	0.179401
3	0.179401
3	0.19596
1	0.19596
3	0.19596
3	0.205578
2	0.205578
2	0.230952
2	0.205578
1	0.205578
1	0.179401
2	0.179401
1	0.100871
3	0.100871
1	0.140136
3	0.140136
1	0.244843
3	0.244843
1	0.284108
3	0.284108
1.8	0.27533
1.8	0.397284
Boxplot 10/23/2020 17:53.51
2	0.152284
2	0.168342
3	0.168342
3	0.183938
1	0.183938
3	0.183938
3	0.207143
2	0.207143
2	0.249383
2	0.207143
1	0.207143
1	0.168342
2	0.168342
1	0.0519383
3	0.0519383
1	0.11014
3	0.11014
1	0.265345
3	0.265345
1	0.323546
3	0.323546
1.8	0.386243
1.8	0.433043
1.8	0.27533
1.8	0.397284
1.8	0.405629
1.8	0.450262
Boxplot 10/23/2020 17:56.18
2	0.152284
2	0.168342
3	0.168342
3	0.183938
1	0.183938
3	0.183938
3	0.207143
2	0.207143
2	0.249383
2	0.207143
1	0.207143
1	0.168342
2	0.168342
1	0.0519383
3	0.0519383
1	0.11014
3	0.11014
1	0.265345
3	0.265345
1	0.323546
3	0.323546
1.8	0.386243
1.8	0.433043
1.8	0.27533
1.8	0.397284
1.8	0.405629
1.8	0.450262
Boxplot 10/24/2020 9:28.45
2	0.190601
2	0.199488
3	0.199488
3	0.215347
1	0.215347
3	0.215347
3	0.224439
2	0.224439
2	0.249383
2	0.224439
1	0.224439
1	0.199488
2	0.199488
1	0.124637
3	0.124637
1	0.162063
3	0.162063
1	0.261865
3	0.261865
1	0.29929
3	0.29929
Boxplot 10/24/2020 9:30.32
2	0.386243
2	0.394523
3	0.394523
3	0.415164
1	0.415164
3	0.415164
3	0.437348
2	0.437348
2	0.450262
2	0.437348
1	0.437348
1	0.394523
2	0.394523
1	0.26605
3	0.26605
1	0.330287
3	0.330287
1	0.501585
3	0.501585
1	0.565822
3	0.565822
Boxplot 10/24/2020 9:31.30
2	0.372457
2	0.400982
3	0.400982
3	0.416
1	0.416
3	0.416
3	0.430464
2	0.430464
2	0.443182
2	0.430464
1	0.430464
1	0.400982
2	0.400982
1	0.312537
3	0.312537
1	0.35676
3	0.35676
1	0.474686
3	0.474686
1	0.518908
3	0.518908
Boxplot 10/24/2020 9:32.57
2	0.213942
2	0.215827
3	0.215827
3	0.22069
1	0.22069
3	0.22069
3	0.227488
2	0.227488
2	0.233645
2	0.227488
1	0.227488
1	0.215827
2	0.215827
1	0.180845
3	0.180845
1	0.198336
3	0.198336
1	0.244979
3	0.244979
1	0.262471
3	0.262471
1.8	0.184019
Boxplot 10/24/2020 9:35.00
2	0.165761
2	0.167774
3	0.167774
3	0.171053
1	0.171053
3	0.171053
3	0.181081
2	0.181081
2	0.183938
2	0.181081
1	0.181081
1	0.167774
2	0.167774
1	0.127853
3	0.127853
1	0.147814
3	0.147814
1	0.201042
3	0.201042
1	0.221002
3	0.221002
1.8	0.208333
Boxplot 10/24/2020 9:35.45
2	0.152284
2	0.166126
3	0.166126
3	0.176928
1	0.176928
3	0.176928
3	0.196931
2	0.196931
2	0.230952
2	0.196931
1	0.196931
1	0.166126
2	0.166126
1	0.0737107
3	0.0737107
1	0.119918
3	0.119918
1	0.243139
3	0.243139
1	0.289347
3	0.289347
Boxplot 10/24/2020 9:42.26
2	0.218274
2	0.295065
3	0.295065
3	0.321555
1	0.321555
3	0.321555
3	0.353187
2	0.353187
2	0.378284
2	0.353187
1	0.353187
1	0.295065
2	0.295065
1	0.120698
3	0.120698
1	0.207881
3	0.207881
1	0.440371
3	0.440371
1	0.527554
3	0.527554
Boxplot 10/24/2020 9:45.33
2	0.104061
2	0.110256
3	0.110256
3	0.111979
1	0.111979
3	0.111979
3	0.123037
2	0.123037
2	0.129771
2	0.123037
1	0.123037
1	0.110256
2	0.110256
1	0.0719157
3	0.0719157
1	0.0910861
3	0.0910861
1	0.142207
3	0.142207
1	0.161377
3	0.161377
Boxplot 10/24/2020 15:16.39
2	0.221983
2	0.265487
3	0.265487
3	0.281596
1	0.281596
3	0.281596
3	0.320261
2	0.320261
2	0.371622
2	0.320261
1	0.320261
1	0.265487
2	0.265487
1	0.101163
3	0.101163
1	0.183325
3	0.183325
1	0.402424
3	0.402424
1	0.484586
3	0.484586
Boxplot 10/24/2020 15:21.06
2	0.11828
2	0.131516
3	0.131516
3	0.13624
1	0.13624
3	0.13624
3	0.146175
2	0.146175
2	0.151515
2	0.146175
1	0.146175
1	0.131516
2	0.131516
1	0.0875368
3	0.0875368
1	0.109526
3	0.109526
1	0.168165
3	0.168165
1	0.190154
3	0.190154
1.8	0.174142
Boxplot 10/24/2020 15:42.51
2	0.158854
2	0.177112
3	0.177112
3	0.184896
1	0.184896
3	0.184896
3	0.190349
2	0.190349
2	0.209809
2	0.190349
1	0.190349
1	0.177112
2	0.177112
1	0.137401
3	0.137401
1	0.157257
3	0.157257
1	0.210204
3	0.210204
1	0.230059
3	0.230059
1.8	0.142857
1.8	0.211382
Boxplot 10/27/2020 20:33.26
2	0.11335
2	0.238769
3	0.238769
3	0.281385
1	0.281385
3	0.281385
3	0.35965
2	0.35965
2	0.473588
2	0.35965
1	0.35965
1	0.238769
2	0.238769
1	-0.123873
3	-0.123873
1	0.0574483
3	0.0574483
1	0.540971
3	0.540971
1	0.722293
3	0.722293
1.8	0.567515
1.8	0.579151
Boxplot 10/27/2020 20:34.26
2	0.293578
2	0.362545
3	0.362545
3	0.416813
1	0.416813
3	0.416813
3	0.439312
2	0.439312
2	0.473588
2	0.439312
1	0.439312
1	0.362545
2	0.362545
1	0.132247
3	0.132247
1	0.247396
3	0.247396
1	0.554461
3	0.554461
1	0.66961
3	0.66961

## Sheet: new ordinata
Table S1. Presence of Pseudogymnoascus destructans and other fungal taxa in bats of NW Italy. Histopathological and cultural analyses results are reported.
								Hystopathology			Swab culture
Site Code	Sample ID	Month	Species	Sex	BM (g)	BCI	External damage signs a	Inflammatory signs Y/N	Fungal presence (PAS)b Y/N	P. destructans (SWAB) Y/N	Detected fungal taxa
1HM	1	FEB	Myotis capaccinii	F	9.0	21.58	ip, m	-	-	N
1HM	2	FEB	Myotis capaccinii	F	8.7	21.43	ip	N	N	N
1HM	3	FEB	Myotis capaccinii	M	9.0	21.9	ip	N	N	N
1HM	4	FEB	Myotis capaccinii	M	9.3	22.68	IP	N	N	N
1HM	5	FEB	Myotis capaccinii	M	9.6	22.75	ip	-	-	N
1HM	6	FEB	Myotis capaccinii	M	8.9	21.39	IP	N	N	N
1HM	7	FEB	Myotis capaccinii	M	9.3	22.36	ip, e	Y	N	N
1HM	8	MAR	Myotis capaccinii	F	9.7	22.82	ip	-	-	-*	Penicillium sp., Rhizophus stolonifer environmental contamination
1HM	9	MAR	Myotis capaccinii	F	9.6	23.3	ip	N	N	-*	Penicillium sp., Rhizophus stolonifer environmental contamination
1HM	10	MAR	Myotis capaccinii	F	9.6	22.07	ip, h	N	N	-*	Rhizophus stolonifer environmental contamination
1HM	11	MAR	Myotis capaccinii	F	9.4	21.76	ip	N	N	-*	Rhizophus stolonifer environmental contamination
1HM	12	MAR	Myotis capaccinii	F	10.0	23.36	ip, h	N	Y	N	Penicillium sp.
1HM	13	MAR	Myotis capaccinii	M	7.6	18.4	ip	N	N	-*	Rhizophus stolonifer environmental contamination
2H	14	FEB	Barbastella barbastellus	-	-	-	-	-	-	N
2H	15	MAR	Barbastella barbastellus	F	8.4	21.11	N	N	N	N	Cladosporium sp., Mycelia sterilia
2H	16	MAR	Barbastella barbastellus	M	7.6	19.79	ip, H	-	-	N	Cladosporium sp., Penicillium sp.
2H	17	MAR	Barbastella barbastellus	M	7.7	19.44	N	N	N	N	Cladosporium sp., Epicoccum nigrum, Penicillium sp.
2H	18	MAR	Barbastella barbastellus	M	7.3	19.06	ip	N	N	N	Cladosporium sp., Penicillium sp., Kernia sp.
2H	19	FEB	Hypsugo savii	-	-	-	-	-	-	N
2H	20	MAR	Myotis myotis	F	24.5	40.1	ip	N	Y	Y	Pseudogymnoascus destructans
2H	21	MAR	Rhinolophus ferrumequinum	F	21.4	35.79	ip, h	Y	N	N
2H	22	MAR	Rhinolophus ferrumequinum	F	16.6	29.62	ip, H	-	-	N	Fusarium sp.
2H	23	MAR	Rhinolophus ferrumequinum	F	20.5	35.16	ip	N	N	N
2H	24	MAR	Rhinolophus ferrumequinum	F	19.6	32.71	ip	Y	N	N	Mycelia sterilia
2H	25	MAR	Rhinolophus ferrumequinum	F	21.6	37.83	N	N	N	N	Cladosporium sp., Mycelia sterilia
2H	26	MAR	Rhinolophus ferrumequinum	M	18.1	31.7	H	N	N	N
3M	27	APR	Myotis myotis	F	24.6	40.66	IP	N	N	Y	Cladosporium sp., Paecilomyces lilacinus, Penicillium sp., Pseudogymnoascus destructans
3M	28	APR	Myotis myotis	F	23.7	39.17	IP, m	Y	Y(+)	Y	Aureobasidium pullulans var, melanigenum, Botrytis cinerea, Cladosporium sp., Penicillium sp., Pseudogymnoascus destructans
3M	29	APR	Myotis myotis	F	24.0	37.38	ip	N	N	Y	Arthrinium phaeospermum, Mortierella sp., Pseudogymnoascus destructans
3M	30	APR	Myotis myotis	F	25.7	40.79	ip	N	N	Y	Alternaria sp., Botrytis cinerea, Cladosporium sp., Penicillium sp., Pseudogymnoascus destructans
4H	31	APR	Myotis blythii	-	-	-	-	-	-	Y	Pseudogymnoascus destructans
4H	32	APR	Myotis emarginatus	F	8.8	21.36	ip, H, m	N	N	Y	Pseudogymnoascus destructans
4H	33	APR	Myotis emarginatus	M	7.1	17.88	N	-	-	Y	Pseudogymnoascus destructans
4H	34	APR	Myotis emarginatus	M	6.9	17.42	N	N	N	Y	Pseudogymnoascus destructans
4H	35	APR	Myotis myotis	F	27.3	42.59	IP	Y	N	Y	Pseudogymnoascus destructans
4H	36	APR	Myotis myotis	M	25.8	42.09	ip	Y	N	Y	Pseudogymnoascus destructans
5H	37	FEB	Barbastella barbastellus	F	8.3	21.61	ip	N	N	N
5H	38	FEB	Barbastella barbastellus	F	8.9	22.59	N	-	-	N
5H	39	FEB	Barbastella barbastellus	F	8.5	21.57	N	-	-	N
5H	40	FEB	Barbastella barbastellus	F	10.1	24.94	ip	N	N	N
5H	41	FEB	Barbastella barbastellus	F	9.2	23.59	IP	N	N	N
5H	42	FEB	Barbastella barbastellus	M	7.3	19.84	N	-	-	N
5H	43	FEB	Barbastella barbastellus	M	9.0	22.44	IP	N	N	N
5H	44	FEB	Barbastella barbastellus	M	7.7	20.53	N	Y	N	N
5H	45	FEB	Barbastella barbastellus	M	7.8	19.95	N	-	-	N
5H	46	FEB	Barbastella barbastellus	M	9.0	22.67	ip, H, P	-	-	N
5H	47	MAR	Barbastella barbastellus	F	8.7	21.53	ip	N	N	N
5H	48	JUN	Barbastella barbastellus	M	8.0	20.41	ip	-	-	-
5H	49	JUN	Barbastella barbastellus	M	8.5	21.74	N	-	-	-
5H	50	MAR	Miniopterus schreibersii	F	12.5	27.53	ip	-	-	N	Epicoccum nigrum, Scopulariopsis brumptii, Mycelia sterilia
5H	51	APR	Myotis blythii	F	21.9	38.62	IP	Y	Y(+)	Y	Pseudogymnoascus destructans
5H	52	APR	Myotis blythii	F	21.9	38.09	ip	N	N	Y	Pseudogymnoascus destructans
5H	53	APR	Myotis blythii	M	21.8	38.05	ip	N	N	N
5H	54	JUN	Myotis blythii	M	23.4	39.73	IP, h	Y	N	-
5H	55	MAR	Myotis daubentonii	M	6.6	17.37	ip	N	N	N	Chrysosporium asperatum, P, pannorum, Scopulariopsis brumptii, Mycelia sterilia
5H	56	APR	Myotis daubentonii	M	6.7	18.11	IP	Y	Y(+)	N	Alternaria sp.
5H	57	APR	Myotis daubentonii	M	6.5	16.84	ip	-	-	N
5H	58	APR	Myotis daubentonii	M	6.7	18.11	N	-	-	N
5H	59	APR	Myotis daubentonii	M	6.2	16.76	N	-	-	N
5H	60	APR	Myotis daubentonii	M	6.1	16.58	ip	N	N	N
5H	61	APR	Myotis daubentonii	M	7.1	18.39	IP	Y	Y(+)	Y	Pseudogymnoascus destructans
5H	62	MAY	Myotis daubentonii	M	6.4	16.84	IP, P	-	-	-
5H	63	JUN	Myotis daubentonii	F	8.0	20.83	N	-	-	-
5H	64	JUN	Myotis daubentonii	M	6.4	16.58	IP	Y	N	-
5H	65	MAR	Myotis emarginatus	M	7.2	19.1	ip	N	N	N	Mycelia sterilia
5H	66	APR	Myotis emarginatus	F	8.1	19.8	IP, m	N	Y(+)	Y	Pseudogymnoascus destructans
5H	67	MAY	Myotis emarginatus	F	6.4	16.16	ip, h	N	Y	N
5H	68	MAY	Myotis emarginatus	F	7.9	18.76	ip	-	-	Y	Pseudogymnoascus destructans, P. pannorum
5H	69	MAY	Myotis emarginatus	F	8.3	20.44	ip, m	-	-	Y	Pseudogymnoascus destructans
5H	70	MAY	Myotis emarginatus	F	9.7	23.1	H	-	-	Y	Arthrinium phaeospermum, Pseudogymnoascus destructans, Mycelia sterilia
5H	71	MAY	Myotis emarginatus	F	7.3	17.55	ip	N	N	Y	Pseudogymnoascus destructans
5H	72	MAY	Myotis emarginatus	F	9.2	21.9	IP, h	-	-	Y	Mycelia sterilia
5H	73	MAY	Myotis emarginatus	F	8.4	20.49	ip	-	-	-
5H	74	MAY	Myotis emarginatus	F	7.3	18.34	IP	N	N	Y	Pseudogymnoascus destructans
5H	75	MAY	Myotis emarginatus	F	8.2	19.52	ip	-	-	-
5H	76	MAY	Myotis emarginatus	F	7.7	18.69	ip	-	-	N
5H	77	MAY	Myotis emarginatus	F	8.4	19.67	IP, h, P	-	-	-
5H	78	MAY	Myotis emarginatus	F	7.1	17.88	ip, H	-	-	-
5H	79	MAY	Myotis emarginatus	F	8.8	20.95	IP	-	-	-
5H	80	MAY	Myotis emarginatus	F	8.7	20.71	IP	-	-	-
5H	81	MAY	Myotis emarginatus	F	7.4	17.62	IP, h	N	N	Y	Pseudogymnoascus destructans
5H	82	MAY	Myotis emarginatus	F	8.5	20.58	IP	-	-	-
5H	83	MAY	Myotis emarginatus	F	8.4	20.74	ip, P	-	-	-
5H	84	MAY	Myotis emarginatus	F	8.1	19.76	IP, m	-	-	-
5H	85	MAY	Myotis emarginatus	F	8.6	20.24	ip	-	-	-
5H	86	MAY	Myotis emarginatus	F	7.8	18.48	ip	-	-	-
5H	87	MAY	Myotis emarginatus	F	8.3	19.67	IP, m, P	-	-	-
5H	88	MAY	Myotis emarginatus	F	8.3	19.86	ip, m	-	-	-
5H	89	JUN	Myotis emarginatus	M	6.4	16	ip, P	-	-	-
5H	90	JUN	Myotis emarginatus	M	6.9	17.47	h	-	-	-
5H	91	JUN	Myotis emarginatus	M	5.9	15.69	IP, h	N	N	-
5H	92	JUN	Myotis emarginatus	M	7.0	17.77	IP, h	-	-	-
5H	93	JUN	Myotis emarginatus	M	6.9	17.6	ip, h	N	Y	-
5H	94	JUN	Myotis emarginatus	M	6.4	16.62	ip	-	-	-
5H	95	JUN	Myotis emarginatus	M	6.2	15.74	ip, h	-	-	-
5H	96	JUN	Myotis emarginatus	M	6.6	17.14	ip, h	-	-	-
5H	97	JUN	Myotis emarginatus	M	6.0	15.23	ip, h, P	-	-	-
5H	98	JUN	Myotis emarginatus	M	7.0	18.04	ip	N	N	-
5H	99	JUN	Myotis emarginatus	M	6.7	16.83	ip	-	-	-
5H	100	JUN	Myotis emarginatus	M	6.9	17.08	ip	-	-	-
5H	101	JUN	Myotis emarginatus	M	6.0	15.65	ip, h	-	-	-
5H	102	JUN	Myotis emarginatus	M	6.4	16.58	ip, h	-	-	-
5H	103	JUN	Myotis emarginatus	M	6.2	16.23	N	-	-	-
5H	104	JUN	Myotis emarginatus	M	6.4	16.24	N	-	-	-
5H	105	JUN	Myotis emarginatus	M	6.4	16.37	ip, h	-	-	-
5H	106	JUN	Myotis emarginatus	M	6.3	16.24	ip	-	-	-
5H	107	JUN	Myotis emarginatus	M	6.5	16.8	N	-	-	-
5H	108	JUN	Myotis emarginatus	M	6.5	16.97	h	-	-	-
5H	109	JUN	Myotis emarginatus	M	6.7	17.27	ip, P	-	-	-
5H	110	JUN	Myotis emarginatus	M	6.5	16.21	ip, h	N	N	-
5H	111	JUN	Myotis emarginatus	M	6.5	16.5	IP	N	Y	-
5H	112	JUN	Myotis emarginatus	M	6.5	16.71	ip	-	-	-
5H	113	JUN	Myotis emarginatus	M	7.1	18.11	ip, h	-	-	-
5H	114	APR	Myotis myotis	F	23.0	38.08	IP	Y	N	N
6M	115	APR	Myotis myotis	F	28.0	44.23	ip	Y	N	N	Alternaria sp., Penicillium sp.
6M	116	APR	Myotis myotis	F	23.8	37.25	ip	N	N	N	Arthrinium phaeospermum
6M	117	APR	Myotis myotis	F	25.7	41.79	ip, h	N	N	N	Alternaria sp., Arthrinium phaeospermum, Cladosporium sp., Epicoccum nigrum, Penicillium sp.
6M	118	APR	Myotis myotis	F	26.0	41.6	ip	N	N	N	Beauvaeira brongniartii , Penicillium sp.
6M	119	APR	Myotis myotis	F	30.0	43.92	ip	N	N	N
6M	120	APR	Myotis myotis	F	27.2	43.66	ip	N	N	N	Chaetomium sp., Cladosporium sp., Penicillium sp.
6M	121	APR	Myotis myotis	F	27.3	44.32	ip, h	-	-	Y	Arthrinium phaeospermum, Cladosporium sp., Penicillium sp., Pseudogymnoascus destructans, Mycelia sterilia
7HM	122	MAR	Myotis myotis	M	26.0	43.05	ip, h	Y	Y	N	Aureobasidium pullulans var, melanigenum, Cladosporium sp., Fusarium sp. , Penicillium sp.
7HM	123	MAR	Myotis myotis	M	21.8	37.33	ip, h	N	N	N	Cladosporium sp., Epicoccum nigrum, Penicillium sp.
8H	124	MAR	Rhinolophus ferrumequinum	F	20.6	34.92	ip, h	N	N	N	Alternaria sp., Arthrinium phaeospermum, Beauveria brongniartii , Spridiobolales sp.
8H	125	MAR	Rhinolophus ferrumequinum	F	20.4	36.23	ip	N	N	N	Cladosporium sp.
8H	126	MAR	Rhinolophus ferrumequinum	F	16.5	28.95	ip, h, m	Y	N	N	Beauveria brongniartii , Penicillium sp.
8H	127	MAR	Rhinolophus ferrumequinum	M	17.4	30.8	ip	N	N	N	Cladosporium sp.
9H	128	APR	Rhinolophus ferrumequinum	F	12.9	21.83	ip, h	Y	N	N
9H	129	APR	Rhinolophus ferrumequinum	F	17.4	29.69	ip	N	N	N
9H	130	APR	Rhinolophus hipposideros	F	4.3	11.47	ip, h	N	N	N	Cladosporium sp.
9H	131	APR	Rhinolophus hipposideros	F	5.1	12.98	ip, h	N	N	N	Cladosporium sp.
9H	132	APR	Rhinolophus hipposideros	M	4.9	12.93	ip	N	N	N	Beauveria brongniartii , Mycelia sterilia
9H	133	APR	Rhinolophus hipposideros	M	4.7	12.3	ip	N	N	N	Beauveria brongniartii , Scopulariopsis brumptii
10H	134	APR	Rhinolophus hipposideros	-	-	-	-	-	-	N
10H	135	APR	Rhinolophus hipposideros	-	-	-	-	-	-	N
10H	136	APR	Rhinolophus hipposideros	-	-	-	-	-	-	N
10H	137	APR	Rhinolophus hipposideros	-	-	-	-	-	-	N	Alternaria sp., Beauveria brongniartii , Cladosporium sp.
10H	138	APR	Rhinolophus hipposideros	-	-	-	-	-	-	N	Mycelia sterilia
BM: Body mass (g)
BCI: Body condition index (g/mm) = Body mass/forearm length
- not examined
a: externale damage signs
ip: irregular pigmentation, with few/small discoloured areas
IP: irregular pigmentation of a larger area
e: irregular ear margin
m: irregular wing margin
h: 1-2 very small holes
H: more then two very small holes or larger holes
b : in brackets, dermal infiltration
N: absence of damage signs
P: physical damage due to traumatic events
